# Supplementary material for: Mononuclear and Tetranuclear Copper(II) Complexes Bearing Amino Acid Schiff Base Ligands: Structural Characterization and Catalytic Applications
Source: Molecules. 2021 Dec 1;26(23):7301. doi: 10.3390/molecules26237301 (PMC8658810; doi:10.3390/molecules26237301)
Supplement: Supplementary file 1 [file molecules-26-07301-s001.zip]

Archive with 1 entries (1 files):
- molecules-1454598-supplementary.pdf
